# Supplementary material for: Kidney-Specific CAP1/Prss8-Deficient Mice Maintain ENaC-Mediated Sodium Balance through an Aldosterone Independent Pathway
Source: Int J Mol Sci. 2022 Jun 16;23(12):6745. doi: 10.3390/ijms23126745 (PMC9224322; doi:10.3390/ijms23126745)
Supplement: Supplementary file 1 [file ijms-23-06745-s001.zip]

Archive with 1 entries (1 files):
- ijms-1754624-supplementary.pdf
